# Supplementary material for: Irinotecan Hydrochloride Administration Considering Dosing-Time Attenuates Delayed Diarrhea in Rats
Source: Pharmaceutics. 2026 May 24;18(6):645. doi: 10.3390/pharmaceutics18060645 (PMC13305351; doi:10.3390/pharmaceutics18060645)
Supplement: Supplementary file 1 [file pharmaceutics-18-00645-s001.zip]

Archive with 1 entries (1 files):
- pharmaceutics-4258134-supplementary.pdf
